# Supplementary material for: Reduced Toxicity of Centruroides vittatus (Say, 1821) May Result from Lowered Sodium β Toxin Gene Expression and Toxin Protein Production
Source: Toxins (Basel). 2021 Nov 22;13(11):828. doi: 10.3390/toxins13110828 (PMC8619477; doi:10.3390/toxins13110828)
Supplement: Supplementary file 1 [file toxins-13-00828-s001.zip]

Archive with 1 entries (1 files):
- toxins-1337038-supplementary.pdf
